# Supplementary material for: Influence of Iron Addition (Alone or with Calcium) to Elements Biofortification and Antioxidants in Pholiota nameko
Source: Plants (Basel). 2021 Oct 24;10(11):2275. doi: 10.3390/plants10112275 (PMC8623578; doi:10.3390/plants10112275)
Supplement: Supplementary file 1 [file plants-10-02275-s001.zip]

Archive with 1 entries (1 files):
- plants-1427874-supplementary.pdf
